# Supplementary material for: A method to generate capture baits for targeted sequencing
Source: Nucleic Acids Res. 2023 Jun 1;51(13):e69. doi: 10.1093/nar/gkad460 (PMC10359599; doi:10.1093/nar/gkad460)
Supplement: gkad460_Supplemental_Files [file gkad460_supplemental_files.zip]

Archive with 2 entries (2 files):
- NAR-00455-Met-K-2023_Revised_Supplementary_data.pdf
- NAR-00455-Met-K-2023_Supplementary_Tables.xlsx
