# Supplementary material for: A method to generate capture baits for targeted sequencing
Source: Nucleic Acids Res. 2023 Jun 1;51(13):e69. doi: 10.1093/nar/gkad460 (PMC10359599; doi:10.1093/nar/gkad460)
Supplement: gkad460_Supplemental_Files [file gkad460_supplemental_files.zip › NAR-00455-Met-K-2023_Supplementary_Tables.xlsx]

## Sheet: Table S1
Supplementary Table 1: Ancient horse bone specimen collection.
Museum accession	UCSC PGL Extract Name	Museum collection facility	Geographic location	Radiocarbon Date Accession	Radiocarbon age (BP)	Age Error	Radiocarbon reference
UAM:ES:23607	AV115	University of Alaska Museum, Earth Science	Mud Creek, Seward Peninsula, Alaska	not dated	not dated	-	-
UAM:ES:26433	AV116	University of Alaska Museum, Earth Science	Koyuk Muck Banks, Seward Peninsula, Alaska	not dated	not dated	-	-
UAM:ES:32986	AV168	University of Alaska Museum, Earth Science	Titaluk River, North Slope, Alaska	not dated	not dated	-	-
UAM:ES:27502	AV170	University of Alaska Museum, Earth Science	Goldstream Creek, 100 yards on either side of Ballaine Road bridge, Fairbanks, Alaska	not dated	not dated	-	-
UAM:ES:32682	AV174	University of Alaska Museum, Earth Science	Ikpikpuk River, North Slope, Alaska	Beta-412657	21050	70	Mann et al., 2013
UAM:ES:3295	AV183	University of Alaska Museum, Earth Science	Ikpikpuk River, North Slope, Alaska	UCIAMS-230667	15205	45	This study
UAM:ES:1152	AV186	University of Alaska Museum, Earth Science	Elephant Point, Seward Peninsula, Alaska	UCIAMS-230668	21030	80	This study
UAM:ES:10971	AV78	University of Alaska Museum, Earth Science	Area of Little Supreme Bluff, Ikpikpuk River, North Slope, Alaska	not dated	not dated	-	-
SW-11-10	JK078	N/A	Kyttyk Peninsula, lake to the north of mouth Uttykuul River, Chukotka, Russia	UCIAMS-196065	35820	730	Vershinina et al., 2021
SW-11-16	JK079	N/A	Kyttyk Peninsula, Leib Lake, Chukotka, Russia	not dated	not dated	-	-
We thank John Southon who performed the radiocarbon dating of the two paleontological samples at the UC Irvine Keck Center.

## Sheet: Table S2
Supplementary Table 2: Experimental details of SNP capture for ancient horse libraries.
Museum accession	UCSC PGL Extract Name	Pre-capture Library Name	PreCap Library conc ng/ul	Library captured ng	Pre-capture Endogenous content	SPRI ratio	Capture Experiment	Capture Probe	Capture Pool	Post Capture library Name
UAM:ES:26433	AV116	B021821_AV116_1	49.8	249	0.060164	1.7x	A	Arbor myBaits	not applicable	B030422AC1_B021821_AV116_1
SW-11-10	JK078	B021821_JK078_1	29.6	148	0.094765	1.7x	A	Arbor myBaits	not applicable	B030422AC1_B021821_JK078_1
UAM:ES:27502	AV170	B021821_AV170_1	18.8	94	0.120032	1.7x	A	Arbor myBaits	not applicable	B030422AC1_B021821_AV170_1
UAM:ES:32986	AV168	B021821_AV168_1	50.6	253	0.134995	1.7x	A	Arbor myBaits	not applicable	B030422AC1_B021821_AV168_1
UAM:ES:23607	AV115	B021821_AV115_1	50.2	251	0.147879	1.7x	A	Arbor myBaits	not applicable	B030422AC1_B021821_AV115_1
UAM:ES:32682	AV174	B021821_AV174_1	24.4	122	0.1856	1.7x	A	Arbor myBaits	not applicable	B030422AC1_B021821_AV174_1
SW-11-16	JK079	B021821_JK079_1	30	150	0.210452	1.7x	A	Arbor myBaits	not applicable	B030422AC1_B021821_JK079_1
UAM:ES:10971	AV78	B021821_AV78_1	35	175	0.400126	1.7x	A	Arbor myBaits	not applicable	B030422AC1_B021821_AV78_1
UAM:ES:3295	AV183	B021821_AV183_1	32.2	161	0.897238	1.7x	A	Arbor myBaits	not applicable	B030422AC1_B021821_AV183_1
UAM:ES:1152	AV186	B021821_AV186_1	43.6	218	0.911967	1.7x	A	Arbor myBaits	not applicable	B030422AC1_B021821_AV186_1
UAM:ES:26433	AV116	B021821_AV116_3	50.2	251	0.060164	0.9x	B	Arbor myBaits	not applicable	B030422AC2_B021821_AV116_3
SW-11-10	JK078	B021821_JK078_3	27.4	137	0.094765	0.9x	B	Arbor myBaits	not applicable	B030422AC2_B021821_JK078_3
UAM:ES:27502	AV170	B021821_AV170_3	12.4	62	0.120032	0.9x	B	Arbor myBaits	not applicable	B030422AC2_B021821_AV170_3
UAM:ES:32986	AV168	B021821_AV168_3	68	340	0.134995	0.9x	B	Arbor myBaits	not applicable	B030422AC2_B021821_AV168_3
UAM:ES:23607	AV115	B021821_AV115_3	24.6	123	0.147879	0.9x	B	Arbor myBaits	not applicable	B030422AC2_B021821_AV115_3
UAM:ES:32682	AV174	B021821_AV174_3	29	145	0.1856	0.9x	B	Arbor myBaits	not applicable	B030422AC2_B021821_AV174_3
SW-11-16	JK079	B021821_JK079_3	29.2	146	0.210452	0.9x	B	Arbor myBaits	not applicable	B030422AC2_B021821_JK079_3
UAM:ES:10971	AV78	B021821_AV78_3	35.4	177	0.400126	0.9x	B	Arbor myBaits	not applicable	B030422AC2_B021821_AV78_3
UAM:ES:3295	AV183	B021821_AV183_3	72.6	363	0.897238	0.9x	B	Arbor myBaits	not applicable	B030422AC2_B021821_AV183_3
UAM:ES:1152	AV186	B021821_AV186_3	49.6	248	0.911967	0.9x	B	Arbor myBaits	not applicable	B030422AC2_B021821_AV186_3
UAM:ES:26433	AV116	B021821_AV116_1	49.8	249	0.060164	1.7x	A	CNERs	not applicable	B032522SC3_B021821_AV116_1
SW-11-10	JK078	B021821_JK078_1	29.6	148	0.094765	1.7x	A	CNERs	not applicable	B032522SC4_B021821_JK078_1
UAM:ES:27502	AV170	B021821_AV170_1	18.8	37.6	0.120032	1.7x	A	CNERs	not applicable	B032522SC1_B021821_AV170_1
UAM:ES:32986	AV168	B021821_AV168_1	50.6	253	0.134995	1.7x	A	CNERs	not applicable	B032522SC2_B021821_AV168_1
UAM:ES:23607	AV115	B021821_AV115_1	50.2	251	0.147879	1.7x	A	CNERs	not applicable	B032522SC6_B021821_AV115_1
UAM:ES:32682	AV174	B021821_AV174_1	24.4	122	0.1856	1.7x	A	CNERs	not applicable	B032522SC5_B021821_AV174_1
SW-11-16	JK079	B021821_JK079_1	30	150	0.210452	1.7x	A	CNERs	not applicable	B032522SC7_B021821_JK079_1
UAM:ES:10971	AV78	B021821_AV78_1	35	175	0.400126	1.7x	A	CNERs	not applicable	B032522SC8_B021821_AV78_1
UAM:ES:3295	AV183	B021821_AV183_1	32.2	161	0.897238	1.7x	A	CNERs	not applicable	B032522SC9_B021821_AV183_1
UAM:ES:1152	AV186	B021821_AV186_1	43.6	218	0.911967	1.7x	A	CNERs	not applicable	B032522SC10_B021821_AV186_1
UAM:ES:26433	AV116	B021821_AV116_3	50.2	251	0.060164	0.9x	B	CNERs	not applicable	B032522BC3_B021821_AV116_3
SW-11-10	JK078	B021821_JK078_3	27.4	137	0.094765	0.9x	B	CNERs	not applicable	B032522BC4_B021821_JK078_3
UAM:ES:27502	AV170	B021821_AV170_3	12.4	24.8	0.120032	0.9x	B	CNERs	not applicable	B032522BC1_B021821_AV170_3
UAM:ES:32986	AV168	B021821_AV168_3	68	340	0.134995	0.9x	B	CNERs	not applicable	B032522BC2_B021821_AV168_3
UAM:ES:23607	AV115	B021821_AV115_3	24.6	123	0.147879	0.9x	B	CNERs	not applicable	B032522BC6_B021821_AV115_3
UAM:ES:32682	AV174	B021821_AV174_3	29	145	0.1856	0.9x	B	CNERs	not applicable	B032522BC5_B021821_AV174_3
SW-11-16	JK079	B021821_JK079_3	29.2	146	0.210452	0.9x	B	CNERs	not applicable	B032522BC7_B021821_JK079_3
UAM:ES:10971	AV78	B021821_AV78_3	35.4	177	0.400126	0.9x	B	CNERs	not applicable	B032522BC8_B021821_AV78_3
UAM:ES:3295	AV183	B021821_AV183_3	72.6	363	0.897238	0.9x	B	CNERs	not applicable	B032522BC9_B021821_AV183_3
UAM:ES:1152	AV186	B021821_AV186_3	49.6	248	0.911967	0.9x	B	CNERs	not applicable	B032522BC10_B021821_AV186_3
UAM:ES:26433	AV116	B021821_AV116_2	31.2	100	0.060164	0.9x	C	CNERs	CH1	B050421CH1_B021821_AV116_2
SW-11-10	JK078	B021821_JK078_2	15.4	66.7	0.094765	0.9x	C	CNERs	CH2	B050421CH1_B021821_JK078_2
UAM:ES:27502	AV170	B021821_AV170_2	12.1	66.7	0.120032	0.9x	C	CNERs	CH2	B050421CH2_B021821_AV170_2
UAM:ES:32986	AV168	B021821_AV168_2	29.4	66.7	0.134995	0.9x	C	CNERs	CH2	B050421CH2_B021821_AV168_2
UAM:ES:23607	AV115	B021821_AV115_2	24.2	83.3	0.147879	0.9x	C	CNERs	CH3	B050421CH3_B021821_AV115_2
UAM:ES:32682	AV174	B021821_AV174_2	14.9	83.3	0.1856	0.9x	C	CNERs	CH3	B050421CH3_B021821_AV174_2
SW-11-16	JK079	B021821_JK079_2	19.8	83.3	0.210452	0.9x	C	CNERs	CH3	B050421CH3_B021821_JK079_2
UAM:ES:10971	AV78	B021821_AV78_2	24	100	0.400126	0.9x	C	CNERs	CH4	B050421CH4_B021821_AV78_2
UAM:ES:3295	AV183	B021821_AV183_2	22.2	100	0.897238	0.9x	C	CNERs	CH4	B050421CH4_B021821_AV183_2
UAM:ES:1152	AV186	B021821_AV186_2	33.4	100	0.911967	0.9x	C	CNERs	CH4	B050421CH4_B021821_AV186_2

## Sheet: Table S3
Supplementary Table 3: Experimental details and Picard metrics for CNERs capture optimizations.
Experiment group	Test_name	UCSC PGL Extract Name	Post capture library name	Capture Date	Read Length	Library ng	CNER ng	CNER/ Library	Plex	Buffer	Additives	Blockers	Hyb temp & time	SNP_EE (Mapped)	SNP_EE (Total)	Samples	BAIT_SET	BAIT_TERRITORY	BAIT_DESIGN_EFFICIENCY	ON_BAIT_BASES	NEAR_BAIT_BASES	OFF_BAIT_BASES	PCT_SELECTED_BASES	PCT_OFF_BAIT	ON_BAIT_VS_SELECTED	MEAN_BAIT_COVERAGE	PCT_USABLE_BASES_ON_BAIT	PCT_USABLE_BASES_ON_TARGET	FOLD_ENRICHMENT	HS_LIBRARY_SIZE	HS_PENALTY_10X	HS_PENALTY_20X	HS_PENALTY_30X	HS_PENALTY_40X	HS_PENALTY_50X	HS_PENALTY_100X	TARGET_TERRITORY	GENOME_SIZE	TOTAL_READS	PF_READS	PF_BASES	PF_UNIQUE_READS	PF_UQ_READS_ALIGNED	PF_BASES_ALIGNED	PF_UQ_BASES_ALIGNED	ON_TARGET_BASES	PCT_PF_READS	PCT_PF_UQ_READS	PCT_PF_UQ_READS_ALIGNED
1	5X_blockers	MOE088	B121019HB3_MOE088	2019-12-09	2x150	300	25	0.0833333	1	6X SSPE pH 7.4	6X Denhardt's	5X	65C/ON	0.115594	0.103908	B121019HB3_MOE088	ecab2_23999baits_23771SNPs_baits_interval_list	1916503	0.012403	5335292	15639251	70309194	0.229773	0.770227	0.25437	2.78387	0.0519	0.000628	75.7705		0	0	0	0	0	0	23771	2484532062	621020	621020	102798800	621020	558236	91283737	91283737	64529	1	1	0.898902
2	10X_blockers	MOE087	B121019HB2_MOE087	2019-12-09	2x150	300	25	0.0833333	1	6X SSPE pH 7.4	6X Denhardt's	10X	65C/ON	0.114046	0.102483	B121019HB2_MOE087	ecab2_23999baits_23771SNPs_baits_interval_list	1916503	0.012403	4455956	15413901	55262701	0.264464	0.735536	0.224257	2.32504	0.052713	0.000623	76.8861		0	0	0	0	0	0	23771	2484532062	513608	513608	84532206	513608	461535	75132558	75132558	52636	1	1	0.898613
3	25X_blockers	MOE086	B121019HB1_MOE086	2019-12-09	2x150	150	25	0.166667	1	6X SSPE pH 7.4	6X Denhardt's	25X	65C/ON	0.148887	0.133847	B121019HB1_MOE086	ecab2_23999baits_23771SNPs_baits_interval_list	1916503	0.012403	7886343	22559932	75395703	0.287658	0.712342	0.259025	4.11496	0.066161	0.000797	96.5946		0	0	0	0	0	0	23771	2484532062	709998	709998	119198871	709998	638275	105841978	105841978	95031	1	1	0.898981
4	100X_blockers	MOE087	B121919H2_MOE087	2019-12-18	2x150	150	25	0.166667	1	6X SSPE pH 7.4	6X Denhardt's	100X	65C/ON	0.132845	0.120295	B121919H2_MOE087	ecab2_23999baits_23771SNPs_baits_interval_list	1916503	0.012403	10602221	36993754	106708810	0.308454	0.691546	0.222755	5.53207	0.061494	0.000736	89.0743		0	0	0	0	0	0	23771	2484532062	1054800	1054800	172411322	1054800	955148	154304785	154304785	126887	1	1	0.905525
5	200X_blockers	MOE086	B121919H1_MOE086	2019-12-18	2x150	150	25	0.166667	1	6X SSPE pH 7.4	6X Denhardt's	200X	65C/ON	0.169853	0.154638	B121919H1_MOE086	ecab2_23999baits_23771SNPs_baits_interval_list	1916503	0.012403	17936333	54682865	139821687	0.341832	0.658168	0.246992	9.35889	0.075799	0.000917	109.454		0	0	0	0	0	0	23771	2484532062	1403184	1403184	236629637	1403184	1277488	212440885	212440885	216985	1	1	0.910421
6	30ng_1plx	SD67	B062520M3_B061020H671	2020-06-24	2x150	300	30	0.1	1	6X SSPE pH 7.4	10% DMSO	200X	65C/19hr	0.157469	0.137334	B062520M3_B061020H671	ecab2_23999baits_23771SNPs_baits_interval_list	1916503	0.012403	6268664	18999433	50536638	0.333331	0.666669	0.248086	3.27089	0.070362	0.000847	107.205		0	0	0	0	0	0	23771	2484532062	549180	549180	89091903	549180	478959	75804735	75804735	75421	1	1	0.872135
7	60ng_1plx	SD65	B062520M2_B061020H651	2020-06-24	2x150	300	60	0.2	1	6X SSPE pH 7.4	10% DMSO	200X	65C/19hr	0.148252	0.128337	B062520M2_B061020H651	ecab2_23999baits_23771SNPs_baits_interval_list	1916503	0.012403	4755755	15790758	38538872	0.347743	0.652257	0.231463	2.48148	0.068193	0.000815	104.346		0	0	0	0	0	0	23771	2484532062	442756	442756	69740127	442756	383280	59085385	59085385	56822	1	1	0.865669
8	90ng_1plx	SD64	B062520M1_B061020H641	2020-06-24	2x150	300	90	0.3	1	6X SSPE pH 7.4	10% DMSO	200X	65C/19hr	0.201182	0.181627	B062520M1_B061020H641	ecab2_23999baits_23771SNPs_baits_interval_list	1916503	0.012403	7298249	23930598	36170321	0.463342	0.536658	0.233702	3.80811	0.095449	0.001145	140.378		0	0	0	0	0	0	23771	2484532062	482033	482033	76461962	482033	435178	67399168	67399168	87550	1	1	0.902797
9	Buf1_pH6.5_rep1	SD64	B070720B1_B061020H642	2020-07-06	2x150	250	50	0.2	1	100mM MES pH 6.5	10% DMSO	200X	65C/19hr	0.197583	0.17242	B070720B1_B061020H642	ecab2_23999baits_23771SNPs_baits_interval_list	1916503	0.012403	8183222	24566586	44144000	0.42591	0.57409	0.249871	4.26987	0.090267	0.001034	137.965		0	0	0	0	0	0	23771	2484532062	543440	543440	90656204	543440	474230	76893808	76893808	93700	1	1	0.872645
9	Buf1_pH6.5_rep2_150cyc	SD64	B012221H1_B061020H641_150	2021-01-21	2x150	250	50	0.2	1	50mM MES pH 6.5	10% DMSO	200X	65C/19.5hr	0.259802	0.234904	B012221H1_B061020H641_150cyc	ecab2_23999baits_23771SNPs_baits_interval_list	1916503	0.012403	234407	787781	598951	0.630537	0.369463	0.229319	0.12231	0.127598	0.001446	187.45		0	0	0	0	0	0	23771	2484532062	11311	11311	1837077	11311	10227	1621139	1621139	2657	1	1	0.904164
9	Buf1_pH6.5_rep2_300cyc	SD64	B012221H1_B061020H641_300	2021-01-21	2x300	250	50	0.2	1	50mM MES pH 6.5	10% DMSO	200X	65C/19.5hr	0.547138	0.370035	B012221H1_B061020H641_300cyc	ecab2_23999baits_23771SNPs_baits_interval_list	1916503	0.012403	206224	714434	513470	0.641964	0.358036	0.223996	0.107604	0.092508	0.001153	186.417		0	0	0	0	0	0	23771	2484532062	6948	6948	2229249	6948	4699	1434128	1434128	2571	1	1	0.67631
10	Buf1_DEN_150cyc	SD64	B012221H1D_B061020H643_150	2021-01-21	2x150	250	50	0.2	1	50mM MES pH 6.5	10% DMSO, 2.5X Denhardt's	200X	65C/19.5hr	0.163251	0.129673	B012221H1D_B061020H643_150cyc	ecab2_23999baits_23771SNPs_baits_interval_list	1916503	0.012403	2524826	8679374	17298500	0.393093	0.606907	0.225346	1.31741	0.069038	0.000806	114.837		0	0	0	0	0	0	23771	2484532062	227411	227411	36571409	227411	180636	28502700	28502700	29489	1	1	0.794315
10	Buf1_DEN_300cyc	SD64	B012221H1D_B061020H643_300	2021-01-21	2x300	250	50	0.2	1	50mM MES pH 6.5	10% DMSO, 2.5X Denhardt's	200X	65C/19.5hr	0.344568	0.18467	B012221H1D_B061020H643_300cyc	ecab2_23999baits_23771SNPs_baits_interval_list	1916503	0.012403	4526404	16324899	27033483	0.435447	0.564553	0.21708	2.3618	0.048018	0.000596	122.544		0	0	0	0	0	0	23771	2484532062	304261	304261	94264710	304261	163068	47884786	47884786	56188	1	1	0.535948
11	Buf1_TMAC	SD64	B081220B1T_B061020H643	2020-08-11	2x150	250	25	0.1	1	50mM MES pH 6.5	2M TMAC, 10% DMSO	200X	65C/19hr	0.0380035	0.0322164	B081220B1T_B061020H643	ecab2_23999baits_23771SNPs_baits_interval_list	1916503	0.012403	2286891	6245585	114584343	0.069304	0.930696	0.268022	1.19326	0.015421	0.000188	24.0804		0	0	0	0	0	0	23771	2484532062	863224	863224	148301344	863224	731775	123116819	123116819	27810	1	1	0.847723
12	Buf1_TMAC_DEN	SD65	B081220B1DT_B061020H653	2020-08-11	2x150	250	25	0.1	1	50mM MES pH 6.5	2M TMAC, 10% DMSO, 2X Denhardt's	200X	65C/19hr	0.0504329	0.043387	B081220B1DT_B061020H65	ecab2_23999baits_23771SNPs_baits_interval_list	1916503	0.012403	3095352	9227466	110127336	0.100635	0.899365	0.251189	1.6151	0.021377	0.000257	32.7707		0	0	0	0	0	0	23771	2484532062	858345	858345	144796007	858345	738427	122450154	122450154	37241	1	1	0.860292
13	Buf2_pH7.0	SD65	B070720B2_B061020H652	2020-07-06	2x150	250	50	0.2	1	6X SSC pH 7.0	10% DMSO	200X	65C/19hr	0.168514	0.151461	B070720B2_B061020H652	ecab2_23999baits_23771SNPs_baits_interval_list	1916503	0.012403	6486033	23325788	41057540	0.420659	0.579341	0.217566	3.38431	0.080699	0.000959	118.647		0	0	0	0	0	0	23771	2484532062	508944	508944	80373210	508944	457440	70869361	70869361	77085	1	1	0.898802
14	Buf3_pH7.4	SD66	B070720B3_B061020H662	2020-07-06	2x150	250	50	0.2	1	6X SSPE pH 7.4	10% DMSO	200X	65C/19hr	0.166346	0.149688	B070720B3_B061020H662	ecab2_23999baits_23771SNPs_baits_interval_list	1916503	0.012403	6896045	26077643	42253124	0.438324	0.561676	0.209138	3.59824	0.081202	0.000957	118.84		0	0	0	0	0	0	23771	2484532062	543182	543182	84924238	543182	488788	75226812	75226812	81308	1	1	0.89986
15	Buf4_pH8.0_rep1	SD67	B070720B4_B061020H672	2020-07-06	2x150	250	50	0.2	1	100mM Tris pH8.0	10% DMSO	200X	65C/19hr	0.190855	0.173542	B070720B4_B061020H672	ecab2_23999baits_23771SNPs_baits_interval_list	1916503	0.012403	6856469	23789728	34027119	0.473862	0.526138	0.22373	3.57759	0.09426	0.001128	137.439		0	0	0	0	0	0	23771	2484532062	472628	472628	72740050	472628	429756	64673316	64673316	82021	1	1	0.90929
15	Buf4_pH8.0_rep2_150cyc	SD67	B012221H4_B061020H672_150	2021-01-21	2x150	250	50	0.2	1	100mM Tris pH8.0	10% DMSO	200X	65C/19.5hr	0.224682	0.206804	B012221H4_B061020H672_150cyc	ecab2_23999baits_23771SNPs_baits_interval_list	1916503	0.012403	4276416	15553518	14583425	0.576228	0.423772	0.215655	2.23136	0.112198	0.00131	161.097		0	0	0	0	0	0	23771	2484532062	241436	241436	38114985	241436	222225	34413359	34413359	49930	1	1	0.92043
15	Buf4_pH8.0_rep2_300cyc	SD67	B012221H4_B061020H672_300	2021-01-21	2x300	250	50	0.2	1	100mM Tris pH8.0	10% DMSO	200X	65C/19.5hr	0.483808	0.325942	B012221H4_B061020H672_300cyc	ecab2_23999baits_23771SNPs_baits_interval_list	1916503	0.012403	7541352	28930582	23441665	0.608742	0.391258	0.206771	3.93495	0.080401	0.000993	163.177		0	0	0	0	0	0	23771	2484532062	285882	285882	93796536	285882	192599	59913599	59913599	93181	1	1	0.673701
16	Buf4_DEN_150cyc	SD67	B012221H4D_B061020H673_150	2021-01-21	2x150	250	50	0.2	1	100mM Tris pH8.0	10% DMSO, 2.5X Denhardt's	200X	65C/19.5hr	0.205521	0.185758	B012221H4D_B061020H673_150cyc	ecab2_23999baits_23771SNPs_baits_interval_list	1916503	0.012403	3926595	13427332	18167720	0.488545	0.511455	0.226266	2.04883	0.097878	0.001151	143.304		0	0	0	0	0	0	23771	2484532062	248560	248560	40117274	248560	224658	35521647	35521647	46172	1	1	0.903838
16	Buf4_DEN_300cyc	SD67	B012221H4D_B061020H673_300	2021-01-21	2x300	250	50	0.2	1	100mM Tris pH8.0	10% DMSO, 2.5X Denhardt's	200X	65C/19.5hr	0.417443	0.283662	B012221H4D_B061020H673_300cyc	ecab2_23999baits_23771SNPs_baits_interval_list	1916503	0.012403	8007085	28651426	35440398	0.508448	0.491552	0.218424	4.17797	0.071824	0.000895	143.973		0	0	0	0	0	0	23771	2484532062	351802	351802	111482216	351802	239058	72098909	72098909	99793	1	1	0.679524
16	Buf4_DEN_65C	SD66	B020421H22_B061020H661	2021-02-03	2x150	300	30	0.1	1	100mM Tris pH8.0	10% DMSO, 3X Denhardt's	200X	65C/20.5hr	0.165502	0.151047	B020421H22_B061020H661_150cyc	ecab2_23999baits_23771SNPs_baits_interval_list	1916503	0.012403	5714250	21535787	35297629	0.435668	0.564332	0.209697	2.9816	0.082257	0.000957	118.436		0	0	0	0	0	0	23771	2484532062	440182	440182	69468176	440182	401735	62547666	62547666	66488	1	1	0.912657
17	Buf4_DEN_62C	SD64	B020421H21_B061020H641	2021-02-03	2x150	300	30	0.1	1	100mM Tris pH8.0	10% DMSO, 3X Denhardt's	200X	62C/20.5hr	0.219098	0.198799	B020421H21_B061020H641_150cyc	ecab2_23999baits_23771SNPs_baits_interval_list	1916503	0.012403	16490900	53626495	71897187	0.493734	0.506266	0.23519	8.60468	0.102922	0.001213	150.538		0	0	0	0	0	0	23771	2484532062	977841	977841	160226505	977841	887247	142014582	142014582	194394	1	1	0.907353
18	Buf4_TMAC	SD66	B081220B4T_B061020H663	2020-08-11	2x150	250	25	0.1	1	100mM Tris pH8.0	2M TMAC, 10% DMSO	200X	65C/19hr	0.0588358	0.0498139	B081220B4T_B061020H663	ecab2_23999baits_23771SNPs_baits_interval_list	1916503	0.012403	4254496	13967471	123510148	0.128566	0.871434	0.233482	2.21993	0.025116	0.0003	38.9148		0	0	0	0	0	0	23771	2484532062	1018572	1018572	169395262	1018572	862383	141732115	141732115	50739	1	1	0.846659
19	Buf4_TMAC_DEN	SD67	B081220B4DT_B061020H673	2020-08-11	2x150	250	25	0.1	1	100mM Tris pH8.0	2M TMAC, 10% DMSO, 2X Denhardt's	200X	65C/19hr	0.126673	0.110706	B081220B4DT_B061020H673	ecab2_23999baits_23771SNPs_baits_interval_list	1916503	0.012403	7845616	22024108	95673999	0.237923	0.762077	0.262661	4.09371	0.053462	0.000643	81.0153		0	0	0	0	0	0	23771	2484532062	851816	851816	146752553	851816	744445	125543723	125543723	94301	1	1	0.87395
							Percent selected bases
						5x	0.229773
						10x	0.264464
						25x	0.287658
						100x	0.308454
						200x	0.341832
						30ng	0.333331
						60ng	0.347743
						90ng	0.463342
						65C	0.478	avg of 3 reps
						62C	0.494
								SNP_EE
						HB1	0.566	0.335	avg of 3 reps
						HB2	0.420659	0.168514
						HB3	0.438324	0.166346
						HB4	0.553	0.3	avg of 3 reps
						HB1.D	0.414
						HB1.T	0.069304
						HB1.DT	0.100635
						HB4.D	0.478
						HB4.T	0.128566
						HB4.DT	0.237923
[truncated: 27 more columns]

## Sheet: Table S4
Supplementary Table 4: Capture metrics for ancient horse samples.																			1M read pairs subsampled
Museum accession	UCSC PGL Extract Name	Post Capture library Name	Capture Experiment	Capture Probe	Complexity	Endogenous_All_Reads	Endogenous_Unique_ Reads	Endogenous_Merged_ Reads	Endogenous_Unmerged_ Reads	Percent_ Merged_ Reads	Percent_ Unmerged_ Reads	SNP_EE_Merged_All	SNP_EE_Merged_Mapped	SNP_EE_Unmerged_ All	SNP_EE_Unmerged_Mapped	SNP_EE_All	SNP_EE_Mapped	SNP_EE_UQ_Mapped	SNPs_1X	SNPs_1X_PCT	SNP_ Mean_ Cov (All)	SNP_ Mean_ Cov (Unique)	SNP_ Median_ Cov (All)	SNP_ Median_ Cov (Unique)
UAM:ES:26433	AV116	B021821_AV116_1	pre-Capture	pre-Capture	0.991423	0.060164	0.0596852	0.06285	0.000100469	0.957195	0.0428049	0	0	0	0	0	0	0
SW-11-10	JK078	B021821_JK078_1	pre-Capture	pre-Capture	0.991124	0.094765	0.0940288	0.1035	0.00114647	0.914656	0.0853444	0	0	0	0	0	0	0
UAM:ES:27502	AV170	B021821_AV170_1	pre-Capture	pre-Capture	0.987911	0.120032	0.118757	0.121834	0.000165235	0.98519	0.0148097	0	0	0	0	0	0	0
UAM:ES:32986	AV168	B021821_AV168_1	pre-Capture	pre-Capture	0.990823	0.134995	0.133963	0.135567	0.0169346	0.995187	0.0048134	0	0	0	0	0	0	0
UAM:ES:23607	AV115	B021821_AV115_1	pre-Capture	pre-Capture	0.991362	0.147879	0.146809	0.15482	0.000114593	0.955136	0.0448638	0	0	0	0	0	0	0
UAM:ES:32682	AV174	B021821_AV174_1	pre-Capture	pre-Capture	0.991436	0.1856	0.184331	0.190614	0.000205002	0.973668	0.0263323	0	0	0	0	0	0	0
SW-11-16	JK079	B021821_JK079_1	pre-Capture	pre-Capture	0.990956	0.210452	0.208968	0.226454	0.000836002	0.929074	0.0709259	0	0	0	0	0	0	0
UAM:ES:10971	AV78	B021821_AV78_1	pre-Capture	pre-Capture	0.990323	0.400126	0.397931	0.410235	0.0104828	0.974713	0.025287	0	0	0	0	0	0	0
UAM:ES:3295	AV183	B021821_AV183_1	pre-Capture	pre-Capture	0.990023	0.897238	0.896728	0.902502	0.0977101	0.99346	0.00653975	0	0	0	0	0	0	0
UAM:ES:1152	AV186	B021821_AV186_1	pre-Capture	pre-Capture	0.990789	0.911967	0.911936	0.917228	0.334415	0.990974	0.00902648	0	0	0	0	0	0	0
				Mean	0.990617	0.316322	0.315314	0.32256	0.046211	0.966925	0.0330748	0	0	0	0	0	0	0
				SD	0.00105836	0.323533	0.323784	0.323716	0.105633	0.0277275	0.0277275	0	0	0	0	0	0	0
				Median	0.990889	0.16674	0.16557	0.172717	0.000991238	0.97419	0.0258097	0	0	0	0	0	0	0
UAM:ES:26433	AV116	B030422AC1_B021821_AV116_1	A	Arbor myBaits	0.947988	0.105077	0.101267	0.150248	0.0213456	0.649572	0.350428	0.0220176	0.146541	0.00246249	0.0999255	0.0151649	0.142752	0.134673	9303	0.411291	0.774747	0.744374	0	0
SW-11-10	JK078	B030422AC1_B021821_JK078_1	A	Arbor myBaits	0.900267	0.153469	0.142716	0.270405	0.0454692	0.480138	0.519862	0.0536181	0.198288	0.00528195	0.104694	0.02849	0.182559	0.167978	13241	0.585393	1.66696	1.47694	1	1
UAM:ES:27502	AV170	B030422AC1_B021821_AV170_1	A	Arbor myBaits	0.503646	0.228552	0.130615	0.288274	0.0191397	0.778097	0.221903	0.0509327	0.176682	0.00240979	0.0979711	0.0401654	0.174812	0.0494619	6965	0.307927	1.76648	0.413767	0	0
UAM:ES:32986	AV168	B030422AC1_B021821_AV168_1	A	Arbor myBaits	0.801539	0.39146	0.345985	0.372434	0.503775	0.855138	0.144862	0.0756537	0.203133	0.058092	0.106377	0.0731097	0.183882	0.127879	16138	0.713471	3.22008	2.58004	2	2
UAM:ES:23607	AV115	B030422AC1_B021821_AV115_1	A	Arbor myBaits	0.92117	0.233986	0.222912	0.340312	0.0471348	0.637333	0.362667	0.063083	0.185368	0.00618449	0.109055	0.0424478	0.178759	0.1628	14749	0.652062	2.21279	2.07489	1	1
UAM:ES:32682	AV174	B030422AC1_B021821_AV174_1	A	Arbor myBaits	0.915626	0.291312	0.277461	0.329646	0.0859825	0.842677	0.157323	0.046527	0.141142	0.0100335	0.0892373	0.0407857	0.138035	0.129033	13472	0.595605	1.77112	1.61554	1	1
SW-11-16	JK079	B030422AC1_B021821_JK079_1	A	Arbor myBaits	0.910227	0.315554	0.299177	0.426469	0.055297	0.701176	0.298824	0.0741163	0.173791	0.00734998	0.108549	0.0541649	0.169656	0.158167	15326	0.677572	2.66665	2.38631	2	1
UAM:ES:10971	AV78	B030422AC1_B021821_AV78_1	A	Arbor myBaits	0.914351	0.500075	0.489228	0.596213	0.300249	0.675171	0.324829	0.133479	0.223878	0.0390741	0.116376	0.102814	0.200961	0.180893	17999	0.795747	5.23423	4.87895	3	3
UAM:ES:3295	AV183	B030422AC1_B021821_AV183_1	A	Arbor myBaits	0.844825	0.903728	0.910611	0.946187	0.743501	0.790518	0.209482	0.212912	0.225021	0.104912	0.125268	0.190289	0.20607	0.143561	19438	0.859366	9.05544	7.36708	6	5
UAM:ES:1152	AV186	B030422AC1_B021821_AV186_1	A	Arbor myBaits	0.910968	0.912958	0.925354	0.946419	0.812806	0.749572	0.250428	0.169673	0.179279	0.0988652	0.111457	0.151941	0.163106	0.130428	19071	0.843141	7.33702	6.50696	5	4
				Mean	0.857061	0.403617	0.384533	0.466661	0.26347	0.715939	0.284061	0.0902012	0.185312	0.0334666	0.106891	0.0739372	0.174059	0.138487	14570.2	0.644158	3.57055	3.00449	2.1	1.8
				SD	0.131159	0.288768	0.303636	0.277405	0.312478	0.112577	0.112577	0.0613634	0.0283781	0.0404351	0.0100043	0.0573474	0.0220026	0.0363303	4045.93	0.178873	2.74377	2.41113	2.02485	1.68655
				Median	0.910597	0.303433	0.288319	0.356373	0.0706398	0.725374	0.274626	0.0685996	0.182324	0.00869174	0.107463	0.0483064	0.176785	0.139117	15037.5	0.664817	2.43972	2.2306	1.5	1
UAM:ES:26433	AV116	B030422AC2_B021821_AV116_3	B	Arbor myBaits	0.967424	0.0742957	0.0733409	0.124069	0.0229543	0.507753	0.492247	0.0179554	0.144721	0.00209702	0.0817482	0.0101492	0.134206	0.128559	7969	0.352314	0.589504	0.568946	0	0
SW-11-10	JK078	B030422AC2_B021821_JK078_3	B	Arbor myBaits	0.904658	0.101926	0.0948993	0.211827	0.0379432	0.367961	0.632039	0.0404487	0.190952	0.00412042	0.100481	0.0174883	0.16838	0.148647	11514	0.509041	1.10787	1.01273	1	1
UAM:ES:27502	AV170	B030422AC2_B021821_AV170_3	B	Arbor myBaits	0.587449	0.107557	0.066949	0.17858	0.0230727	0.54328	0.45672	0.041098	0.230137	0.00331579	0.128027	0.0238421	0.219041	0.0777662	5656	0.250055	1.33989	0.312746	0	0
UAM:ES:32986	AV168	B030422AC2_B021821_AV168_3	B	Arbor myBaits	0.870291	0.477283	0.45266	0.445569	0.544655	0.679935	0.320065	0.0814008	0.18269	0.0529618	0.0919789	0.0722984	0.14838	0.118352	16704	0.738494	3.64437	2.66599	2	2
UAM:ES:23607	AV115	B030422AC2_B021821_AV115_3	B	Arbor myBaits	0.921251	0.173087	0.165567	0.300128	0.0578861	0.475559	0.524441	0.0853035	0.284223	0.00949706	0.144436	0.0455475	0.257022	0.247436	14290	0.63177	2.08175	1.84628	1	1
UAM:ES:32682	AV174	B030422AC2_B021821_AV174_3	B	Arbor myBaits	0.954977	0.257676	0.255761	0.348016	0.0883749	0.652059	0.347941	0.0586104	0.168413	0.00922827	0.085166	0.0414283	0.156553	0.147165	14670	0.64857	2.14735	1.97117	1	1
SW-11-16	JK079	B030422AC2_B021821_JK079_3	B	Arbor myBaits	0.961371	0.144141	0.142938	0.309997	0.0486276	0.365434	0.634566	0.0503788	0.162514	0.0048416	0.0889253	0.0214824	0.145316	0.138763	12371	0.54693	1.37088	1.28405	1	1
UAM:ES:10971	AV78	B030422AC2_B021821_AV78_3	B	Arbor myBaits	0.965579	0.400709	0.408376	0.53332	0.292404	0.449556	0.550444	0.106544	0.199776	0.0326172	0.101373	0.0658521	0.15797	0.151066	17198	0.760334	3.93417	3.72399	2	2
UAM:ES:3295	AV183	B030422AC2_B021821_AV183_3	B	Arbor myBaits	0.927812	0.888808	0.905254	0.935434	0.755435	0.740969	0.259031	0.150588	0.160982	0.0797938	0.0946556	0.13225	0.145092	0.116366	18727	0.827932	6.52717	5.49299	4	4
UAM:ES:1152	AV186	B030422AC2_B021821_AV186_3	B	Arbor myBaits	0.96393	0.888252	0.919279	0.930771	0.845934	0.498814	0.501186	0.101662	0.109224	0.0658714	0.0721327	0.0837243	0.0908109	0.0840126	17835	0.788496	4.81149	4.39277	3	3
				Mean	0.902474	0.351373	0.348503	0.431771	0.271729	0.528132	0.471868	0.073399	0.183363	0.0264344	0.0988924	0.0514063	0.162277	0.135813	13693.4	0.605394	2.75544	2.32717	1.5	1.5
				SD	0.115219	0.312217	0.325545	0.2905	0.324225	0.127484	0.127484	0.0394588	0.0481168	0.0294737	0.0218461	0.037811	0.0458971	0.0468841	4333.5	0.191587	1.90855	1.7217	1.2693	1.2693
				Median	0.941394	0.215381	0.210664	0.329006	0.0731305	0.503284	0.496716	0.0700056	0.175551	0.00936266	0.0933173	0.0434879	0.152466	0.133661	14480	0.64017	2.11455	1.90873	1	1
UAM:ES:26433	AV116	B032522SC3_B021821_AV116_1	A	CNERs	0.54619	0.377107	0.255095	0.431339	0.21706	0.746908	0.253092	0.184194	0.427029	0.0500704	0.200525	0.150249	0.389885	0.329534	20023	0.885229	7.1722	3.99664	5	3
SW-11-10	JK078	B032522SC4_B021821_JK078_1	A	CNERs	0.464971	0.415746	0.257372	0.485145	0.28788	0.648195	0.351805	0.200515	0.41331	0.0622921	0.194654	0.151888	0.355667	0.281855	20181	0.892215	7.84411	4.09983	6	3
UAM:ES:27502	AV170	B032522SC1_B021821_AV170_1	A	CNERs	0.153082	0.257488	0.0510701	0.297966	0.0710861	0.821588	0.178412	0.0922834	0.309711	0.0184388	0.214832	0.0791086	0.304126	0.106006	4383	0.193775	3.00787	0.229011	0	0
UAM:ES:32986	AV168	B032522SC2_B021821_AV168_1	A	CNERs	0.55546	0.575925	0.444482	0.532326	0.736045	0.785987	0.214013	0.225698	0.423985	0.156237	0.19458	0.210831	0.357193	0.263146	20995	0.928202	9.49061	5.27915	7	4
UAM:ES:23607	AV115	B032522SC6_B021821_AV115_1	A	CNERs	0.716968	0.422911	0.35303	0.494974	0.201347	0.754576	0.245424	0.181225	0.36613	0.0479912	0.200755	0.148526	0.34368	0.304992	20777	0.918564	7.16703	5.46571	5	4
UAM:ES:32682	AV174	B032522SC5_B021821_AV174_1	A	CNERs	0.529733	0.549125	0.405024	0.587769	0.369112	0.823267	0.176733	0.237946	0.40483	0.0943914	0.212552	0.21258	0.378003	0.315896	19900	0.879791	9.65684	5.62191	6	4
SW-11-16	JK079	B032522SC7_B021821_JK079_1	A	CNERs	0.751194	0.384191	0.324961	0.467547	0.144151	0.742247	0.257753	0.121486	0.259837	0.032041	0.18976	0.0984311	0.252028	0.225977	19077	0.843406	4.64786	3.66457	3	3
UAM:ES:10971	AV78	B032522SC8_B021821_AV78_1	A	CNERs	0.779694	0.686976	0.653111	0.724522	0.593845	0.712676	0.287324	0.251375	0.346953	0.126778	0.190911	0.215572	0.304845	0.275536	21325	0.942791	10.6288	8.85375	8	7
UAM:ES:3295	AV183	B032522SC9_B021821_AV183_1	A	CNERs	0.813953	0.895253	0.896913	0.933726	0.739536	0.80188	0.19812	0.169939	0.182001	0.135008	0.161408	0.163016	0.178266	0.128431	21081	0.932004	7.74154	6.41218	6	5
UAM:ES:1152	AV186	B032522SC10_B021821_AV186_1	A	CNERs	0.822617	0.912747	0.923089	0.950025	0.829311	0.691187	0.308813	0.237307	0.24979	0.158282	0.175063	0.212903	0.227496	0.178224	21846	0.965825	10.6975	9.22671	8	7
				Mean	0.613386	0.547747	0.456415	0.590534	0.418937	0.752851	0.247149	0.190197	0.338357	0.088153	0.193504	0.16431	0.309119	0.24096	18958.8	0.83818	7.80544	5.28495	5.4	4
				SD	0.208209	0.222933	0.283963	0.214649	0.280199	0.0574505	0.0574505	0.0521154	0.0852147	0.0527261	0.0160312	0.0490865	0.0699427	0.0788506	5184.06	0.229191	2.50342	2.6022	2.41293	2.0548
				Median	0.636214	0.486018	0.379027	0.51365	0.328496	0.750742	0.249258	0.192355	0.356541	0.0783417	0.194617	0.157452	0.324262	0.269341	20479	0.905389	7.79282	5.37243	6	4
UAM:ES:26433	AV116	B032522BC3_B021821_AV116_3	B	CNERs	0.480179	0.241385	0.138235	0.340157	0.176133	0.397823	0.602177	0.154334	0.453714	0.0392629	0.205439	0.0850397	0.339603	0.333904	18007	0.796101	5.29696	2.79	3	2
SW-11-10	JK078	B032522BC4_B021821_JK078_3	B	CNERs	0.425265	0.398607	0.227245	0.5188	0.304975	0.437887	0.562113	0.216284	0.416893	0.058747	0.181808	0.127728	0.312438	0.27316	19355	0.855697	7.78408	3.4116	5	3
UAM:ES:27502	AV170	B032522BC1_B021821_AV170_3	B	CNERs	0.254777	0.147869	0.043481	0.217027	0.0737543	0.517299	0.482701	0.0804179	0.370543	0.0141073	0.173988	0.0484097	0.319733	0.136551	5541	0.244971	2.69999	0.297714	0	0
UAM:ES:32986	AV168	B032522BC2_B021821_AV168_3	B	CNERs	0.466335	0.731307	0.586516	0.658795	0.823393	0.559458	0.440542	0.292236	0.443592	0.171099	0.196285	0.238866	0.317395	0.244962	21234	0.938768	13.0516	5.2707	8	5
UAM:ES:23607	AV115	B032522BC6_B021821_AV115_3	B	CNERs	0.588809	0.304089	0.212847	0.447396	0.191646	0.43966	0.56034	0.195963	0.438008	0.0455362	0.216224	0.111673	0.354846	0.328905	19422	0.858659	6.78346	4.16274	4	3
UAM:ES:32682	AV174	B032522BC5_B021821_AV174_3	B	CNERs	0.618719	0.449077	0.351155	0.553696	0.303564	0.581745	0.418255	0.225715	0.407651	0.0724554	0.209759	0.161616	0.346382	0.314155	19392	0.857332	8.76966	5.44936	5	4
SW-11-16	JK079	B032522BC7_B021821_JK079_3	B	CNERs	0.638593	0.3407	0.258202	0.518372	0.212811	0.418537	0.581463	0.196138	0.378373	0.0433662	0.185654	0.107305	0.30417	0.283922	19820	0.876254	6.62138	4.49852	4	3
UAM:ES:10971	AV78	B032522BC8_B021821_AV78_3	B	CNERs	0.800438	0.64903	0.62822	0.700742	0.598469	0.494372	0.505628	0.266583	0.380429	0.124272	0.189184	0.194623	0.286815	0.270308	21151	0.935099	11.3202	9.02237	8	7
UAM:ES:3295	AV183	B032522BC9_B021821_AV183_3	B	CNERs	0.754868	0.897447	0.903977	0.942312	0.814684	0.648472	0.351528	0.302237	0.32074	0.175755	0.19632	0.257776	0.278445	0.21297	21754	0.961758	13.5679	9.58681	9	8
UAM:ES:1152	AV186	B032522BC10_B021821_AV186_3	B	CNERs	0.791824	0.905752	0.930471	0.942664	0.882641	0.385038	0.614962	0.29562	0.313601	0.168716	0.178524	0.217579	0.230453	0.197919	21905	0.968434	13.6807	10.6468	10	8
				Mean	0.581981	0.506526	0.428035	0.583996	0.438207	0.488029	0.511971	0.222553	0.392354	0.0913316	0.193318	0.155061	0.309028	0.259676	18758.1	0.829307	8.95759	5.51366	5.6	4.3
				SD	0.176889	0.271906	0.31577	0.235352	0.309532	0.0875283	0.0875283	0.0705478	0.0488248	0.0624092	0.0139862	0.0701411	0.0368964	0.0628268	4811.06	0.2127	3.80147	3.28655	3.09839	2.66875
				Median	0.603764	0.423842	0.304679	0.536248	0.30427	0.467016	0.532984	0.221	0.39404	0.0656012	0.192735	0.144672	0.314917	0.271734	19621	0.867457	8.27687	4.88461	5	3.5
UAM:ES:26433	AV116	B050421CH1_B021821_AV116_2	C	CNERs	0.610156	0.280107	0.200925	0.403783	0.225342	0.306904	0.693096	0.181919	0.450537	0.0466162	0.192418	0.0881414	0.302024	0.321145
SW-11-10	JK078	B050421CH2_B021821_JK078_2	C	CNERs	0.540589	0.335716	0.220746	0.467566	0.260941	0.361888	0.638112	0.19969	0.427085	0.0512631	0.187317	0.104977	0.305309	0.28506
UAM:ES:27502	AV170	B050421CH2_B021821_AV170_2	C	CNERs	0.266096	0.159537	0.0489166	0.24864	0.0790386	0.474636	0.525364	0.106804	0.429553	0.0176993	0.211503	0.0599916	0.37037	0.168596
UAM:ES:32986	AV168	B050421CH2_B021821_AV168_2	C	CNERs	0.384474	0.743708	0.555359	0.662739	0.831259	0.519529	0.480471	0.290395	0.438174	0.170186	0.194543	0.232631	0.30424	0.251552
UAM:ES:23607	AV115	B050421CH3_B021821_AV115_2	C	CNERs	0.710795	0.386601	0.323167	0.570609	0.274476	0.37863	0.62137	0.247361	0.433503	0.0591669	0.197902	0.130425	0.324586	0.320802
UAM:ES:32682	AV174	B050421CH3_B021821_AV174_2	C	CNERs	0.674297	0.533955	0.460145	0.681339	0.395285	0.484769	0.515231	0.287325	0.421707	0.0883311	0.199589	0.184796	0.330989	0.312347
SW-11-16	JK079	B050421CH3_B021821_JK079_2	C	CNERs	0.649231	0.429452	0.342395	0.641831	0.302718	0.373724	0.626276	0.274364	0.427471	0.0626759	0.1913	0.141789	0.318588	0.309814
UAM:ES:10971	AV78	B050421CH4_B021821_AV78_2	C	CNERs	0.849381	0.619197	0.613901	0.689073	0.576255	0.380633	0.619367	0.287045	0.416566	0.131435	0.20899	0.190661	0.292512	0.281991
UAM:ES:3295	AV183	B050421CH4_B021821_AV183_2	C	CNERs	0.740974	0.890211	0.901965	0.936269	0.840261	0.520275	0.479725	0.30964	0.330717	0.178768	0.195642	0.246856	0.266737	0.211973
UAM:ES:1152	AV186	B050421CH4_B021821_AV186_2	C	CNERs	0.776407	0.905683	0.928875	0.938751	0.884967	0.38517	0.61483	0.294496	0.313711	0.167397	0.176747	0.21635	0.229213	0.192416
				Mean	0.62024	0.528417	0.459639	0.62406	0.467054	0.418616	0.581384	0.247904	0.408902	0.0973539	0.195595	0.159662	0.304457	0.26557
				SD	0.179779	0.256605	0.293231	0.216701	0.294243	0.0744652	0.0744652	0.0651168	0.046779	0.0594289	0.0100399	0.0640726	0.0378405	0.0565281
				Median	0.661764	0.481704	0.40127	0.652285	0.349001	0.382902	0.617098	0.280704	0.427278	0.0755035	0.195093	0.163293	0.304775	0.283526

## Sheet: Table S5
Supplementary Table 5: Genotype concordance between capture experiments.
Museum accession	Extract Name	Pre-capture Endogenous content	Arbor_expA	CNER_expA		Comparison		Sites genotyped	Concordance		Comparison	Exp A sites	Exp A concordance	Exp B sites	Exp B concordance		Comparison	Arbor sites	Arbor concordance	CNER sites	CNER concordance
UAM:ES:26433	AV116	0.060164	0.7	3.99664		CNERs vs Arbor	reps Merged	4394	0.967		CNERs vs Arbor	2202	0.942325	1043	0.914669		Exp A vs Exp B	1408	0.93821	4838	0.959694
SW-11-10	JK078	0.094765	1.47694	4.09983		CNERs vs Arbor	reps Merged	7328	0.977347		CNERs vs Arbor	3170	0.963091	2693	0.956183		Exp A vs Exp B	3187	0.972388	7000	0.968429
SW-11-16	JK079	0.210452	2.38631	3.66457		CNERs vs Arbor	reps Merged	7357	0.980563		CNERs vs Arbor	4265	0.967175	2501	0.964814		Exp A vs Exp B	2873	0.973895	8170	0.973684
UAM:ES:32682	AV174	0.1856	1.61554	5.62191		CNERs vs Arbor	reps Merged	7335	0.98623		CNERs vs Arbor	3880	0.981701	3447	0.97418		Exp A vs Exp B	3442	0.981697	8722	0.983834
UAM:ES:23607	AV115	0.147879	2.07489	5.46571		CNERs vs Arbor	reps Merged	9072	0.987654		CNERs vs Arbor	6833	0.978487	2349	0.971052		Exp A vs Exp B	3565	0.982889	8590	0.983818
UAM:ES:32986	AV168	0.134995	2.58004	5.27915		CNERs vs Arbor	reps Merged	10751	0.989396		CNERs vs Arbor	7244	0.980398	4355	0.982549		Exp A vs Exp B	5554	0.983615	9996	0.983093
UAM:ES:10971	AV78	0.400126	4.87895	8.85375		CNERs vs Arbor	reps Merged	11161	0.994445		CNERs vs Arbor	9158	0.986897	5679	0.967424		Exp A vs Exp B	6637	0.990206	10894	0.989168
UAM:ES:1152	AV186	0.911967	6.50696	9.22671		CNERs vs Arbor	reps Merged	12995	0.995075		CNERs vs Arbor	11902	0.992942	7902	0.986333		Exp A vs Exp B	7829	0.992081	13800	0.99413
UAM:ES:3295	AV183	0.897238	7.36708	6.41218		CNERs vs Arbor	reps Merged	13330	0.995124		CNERs vs Arbor	11850	0.989451	9998	0.985697		Exp A vs Exp B	9591	0.994578	13565	0.99049
UAM:ES:27502	AV170										CNERs vs Arbor	61	0.95082	69	0.971014
Average									0.985871				0.973329		0.967391				0.97884		0.980705
# GCTs, Genotype concordance table (SNPs)
# GCTs	[2]sample	Experiment/ Probe	Comparison	[2]sample	[3]RR Hom -> RR Hom	[4]RR Hom -> RA Het	[5]RR Hom -> AA Hom	[6]RR Hom -> AA Het	[8]RA Het -> RR Hom	[9]RA Het -> RA Het	[10]RA Het -> AA Hom	[11]RA Het -> AA Het	[13]AA Hom -> RR Hom	[14]AA Hom -> RA Het	[15]AA Hom -> AA Hom	[16]AA Hom -> AA Het	[18]AA Het -> RR Hom	[19]AA Het -> RA Het	[20]AA Het -> AA Hom	[21]AA Het -> AA Het	Total genotyped	GENOTYPE_CONCORDANCE The genotype concordance for all possible states. Genotype Concordance is the number of times the truth and call states match exactly / all truth and call combinations made	[7]RR Hom -> missing	[12]RA Het -> missing	[17]AA Hom -> missing	[22]AA Het -> missing	[23]missing -> RR Hom	[24]missing -> RA Het	[25]missing -> AA Hom	[26]missing -> AA Het	[27]missing -> missing	Total missing	Total SNPs
GCTs	AV115	A	CNERs vs Arbor	AV115_1	4773	70	0	0	57	1745	10	0	0	10	168	0	0	0	0	0	6833	0.978487	2342	681	254	0	1149	362	144	0	1411	6343	13176
GCTs	AV116	A	CNERs vs Arbor	AV116_1	1151	68	0	0	54	855	1	0	0	4	69	0	0	0	0	0	2202	0.942325	2085	1207	816	0	559	326	191	0	5790	10974	13176
GCTs	AV168	A	CNERs vs Arbor	AV168_1	5142	73	0	0	57	1756	5	0	0	7	204	0	0	0	0	0	7244	0.980398	1765	509	165	0	1295	381	167	0	1650	5932	13176
GCTs	AV170	A	CNERs vs Arbor	AV170_1	28	2	0	0	1	30	0	0	0	0	0	0	0	0	0	0	61	0.95082	20	12	0	0	206	195	0	0	12682	13115	13176
GCTs	AV174	A	CNERs vs Arbor	AV174_1	2785	36	0	0	27	970	1	0	0	7	54	0	0	0	0	0	3880	0.981701	3349	1018	279	0	1087	375	70	0	3118	9296	13176
GCTs	AV183	A	CNERs vs Arbor	AV183_1	7832	68	0	0	41	3384	1	0	0	15	509	0	0	0	0	0	11850	0.989451	348	128	72	0	428	151	97	0	102	1326	13176
GCTs	AV186	A	CNERs vs Arbor	AV186_1	8462	32	0	0	47	2826	3	0	0	2	530	0	0	0	0	0	11902	0.992942	685	156	129	0	144	44	30	0	86	1274	13176
GCTs	AV78	A	CNERs vs Arbor	AV78_1	4295	55	0	0	35	2637	15	0	0	15	2106	0	0	0	0	0	9158	0.986897	645	197	943	0	482	168	855	0	728	4018	13176
GCTs	JK078	A	CNERs vs Arbor	JK078_1	1774	56	0	0	56	1232	2	0	0	3	47	0	0	0	0	0	3170	0.963091	2856	1569	299	0	739	474	56	0	4013	10006	13176
GCTs	JK079	A	CNERs vs Arbor	JK079_1	2551	76	0	0	50	1493	3	0	0	11	81	0	0	0	0	0	4265	0.967175	2217	1089	260	0	1430	747	190	0	2978	8911	13176
GCTs	AV115	B	CNERs vs Arbor	AV115_3	1623	36	0	0	29	637	1	0	0	2	21	0	0	0	0	0	2349	0.971052	3376	1165	199	0	954	413	31	0	4689	10827	13176
GCTs	AV116	B	CNERs vs Arbor	AV116_3	530	43	0	0	46	416	0	0	0	0	8	0	0	0	0	0	1043	0.914669	1789	1043	400	0	469	359	63	0	8010	12133	13176
GCTs	AV168	B	CNERs vs Arbor	AV168_3	3094	34	0	0	40	1136	1	0	0	1	49	0	0	0	0	0	4355	0.982549	2939	975	214	0	880	309	65	0	3439	8821	13176
GCTs	AV170	B	CNERs vs Arbor	AV170_3	38	2	0	0	0	29	0	0	0	0	0	0	0	0	0	0	69	0.971014	23	39	0	0	112	83	0	0	12850	13107	13176
GCTs	AV174	B	CNERs vs Arbor	AV174_3	2421	49	0	0	33	893	5	0	0	2	44	0	0	0	0	0	3447	0.97418	3149	944	270	0	1176	395	47	0	3748	9729	13176
GCTs	AV183	B	CNERs vs Arbor	AV183_3	6637	61	0	0	57	2863	10	0	1	14	355	0	0	0	0	0	9998	0.985697	1295	528	177	0	520	200	101	0	357	3178	13176
GCTs	AV186	B	CNERs vs Arbor	AV186_3	5659	45	0	0	49	1895	5	0	0	9	240	0	0	0	0	0	7902	0.986333	2901	870	321	0	425	145	42	0	570	5274	13176
GCTs	AV78	B	CNERs vs Arbor	AV78_3	2886	82	0	0	92	1809	4	0	0	7	799	0	0	0	0	0	5679	0.967424	1426	679	1410	0	652	290	706	0	2334	7497	13176
GCTs	JK078	B	CNERs vs Arbor	JK078_3	1533	62	0	0	53	1015	2	0	0	1	27	0	0	0	0	0	2693	0.956183	2023	1189	163	0	1183	755	92	0	5078	10483	13176
GCTs	JK079	B	CNERs vs Arbor	JK079_3	1457	38	0	0	47	930	0	0	0	3	26	0	0	0	0	0	2501	0.964814	3529	1725	366	0	560	379	30	0	4086	10675	13176
GCTs	AV115	Arbor	A vs B	AV115_Arbor	2354	19	0	0	37	1096	1	0	0	4	54	0	0	0	0	0	3565	0.982889	3061	983	280	0	89	70	1	0	2256	6740	10305
GCTs	AV116	Arbor	A vs B	AV116_Arbor	680	38	0	0	47	596	1	0	0	1	45	0	0	0	0	0	1408	0.93821	939	573	280	0	232	268	48	0	6557	8897	10305
GCTs	AV168	Arbor	A vs B	AV168_Arbor	3781	34	0	0	47	1528	4	0	0	6	154	0	0	0	0	0	5554	0.983615	2134	581	258	0	178	92	16	0	1492	4751	10305
GCTs	AV174	Arbor	A vs B	AV174_Arbor	2381	24	0	0	31	938	5	0	0	3	60	0	0	0	0	0	3442	0.981697	1108	421	75	0	876	377	43	0	3963	6863	10305
GCTs	AV183	Arbor	A vs B	AV183_Arbor	6089	17	0	0	26	3017	7	0	0	2	433	0	0	0	0	0	9591	0.994578	393	124	80	0	24	28	1	0	64	714	10305
GCTs	AV186	Arbor	A vs B	AV186_Arbor	5412	10	0	0	44	2056	4	0	0	4	299	0	0	0	0	0	7829	0.992081	1585	401	224	0	28	18	0	0	220	2476	10305
GCTs	AV78	Arbor	A vs B	AV78_Arbor	2939	14	0	0	39	2042	5	0	0	7	1591	0	0	0	0	0	6637	0.990206	915	359	1415	0	34	29	22	0	894	3668	10305
GCTs	JK078	Arbor	A vs B	JK078_Arbor	1719	36	0	0	43	1323	4	0	0	5	57	0	0	0	0	0	3187	0.972388	745	479	78	0	946	659	95	0	4116	7118	10305
GCTs	JK079	Arbor	A vs B	JK079_Arbor	1627	29	0	0	43	1122	0	0	0	3	49	0	0	0	0	0	2873	0.973895	2002	1053	243	0	206	206	14	0	3708	7432	10305
GCTs	AV115	CNER	A vs B	AV115_CNER	5984	38	0	0	81	2184	11	0	1	8	283	0	0	0	0	0	8590	0.983818	2473	770	269	0	283	160	17	0	2085	6057	14647
GCTs	AV116	CNER	A vs B	AV116_CNER	2507	76	0	0	107	1663	3	0	1	8	473	0	0	0	0	0	4838	0.959694	1500	809	856	0	386	244	183	0	5831	9809	14647
GCTs	AV168	CNER	A vs B	AV168_CNER	6998	80	0	0	64	2479	10	0	0	15	350	0	0	0	0	0	9996	0.983093	1428	368	229	0	683	241	71	0	1631	4651	14647
GCTs	AV174	CNER	A vs B	AV174_CNER	6168	46	0	0	69	2073	11	0	0	15	340	0	0	0	0	0	8722	0.983834	1249	402	84	0	780	294	63	0	3053	5925	14647
GCTs	AV183	CNER	A vs B	AV183_CNER	8908	44	0	0	55	3865	17	0	0	13	663	0	0	0	0	0	13565	0.99049	334	132	79	0	175	88	26	0	248	1082	14647
GCTs	AV186	CNER	A vs B	AV186_CNER	9717	16	0	0	56	3298	6	0	0	3	704	0	0	0	0	0	13800	0.99413	456	127	101	0	34	24	5	0	100	847	14647
GCTs	AV78	CNER	A vs B	AV78_CNER	5021	30	0	0	58	2920	14	0	0	16	2835	0	0	0	0	0	10894	0.989168	669	214	1064	0	119	69	98	0	1520	3753	14647
GCTs	JK078	CNER	A vs B	JK078_CNER	3966	74	0	0	131	2552	9	0	0	7	261	0	0	0	0	0	7000	0.968429	1748	1002	282	0	606	475	78	0	3456	7647	14647
GCTs	JK079	CNER	A vs B	JK079_CNER	4844	95	0	0	92	2734	15	0	0	13	377	0	0	0	0	0	8170	0.973684	889	483	114	0	1099	560	163	0	3169	6477	14647
# Substitution types (SNPs)
# ST	[2]id	[3]type	[4]count				Transversion		Transitions		Total
ST	CNER	A>C	450			Arbor	1180	0.884558	154	0.115442	1334
ST	CNER	A>G	1			CNER	3596	0.954606	171	0.0453942	3767
ST	CNER	A>T	283			Both	13839	0.996113	54	0.00388685	13893
ST	CNER	C>A	514				18615	0.980046	379	0.0199537	18994
ST	CNER	C>G	572
ST	CNER	C>T	86
ST	CNER	G>A	84
ST	CNER	G>C	604
ST	CNER	G>T	470
ST	CNER	T>A	260
ST	CNER	T>C	0
ST	CNER	T>G	443
ST	Arbor	A>C	185
ST	Arbor	A>G	0
ST	Arbor	A>T	112
ST	Arbor	C>A	153
ST	Arbor	C>G	160
ST	Arbor	C>T	76
ST	Arbor	G>A	77
ST	Arbor	G>C	168
ST	Arbor	G>T	143
ST	Arbor	T>A	92
ST	Arbor	T>C	1
ST	Arbor	T>G	167
ST	Both	A>C	1772
ST	Both	A>G	9
ST	Both	A>T	1283
ST	Both	C>A	1832
ST	Both	C>G	1999
ST	Both	C>T	22
ST	Both	G>A	21
ST	Both	G>C	2065
ST	Both	G>T	1840
ST	Both	T>A	1209
ST	Both	T>C	2
ST	Both	T>G	1839
